# Supplementary material for: Synthesis and Characterization of Core–Double-Shell-Structured PVDF-grafted-BaTiO3/P(VDF-co-HFP) Nanocomposite Films
Source: Polymers (Basel). 2023 Jul 22;15(14):3126. doi: 10.3390/polym15143126 (PMC10383315; doi:10.3390/polym15143126)
Supplement: Supplementary file 1 [file polymers-15-03126-s001.zip]

Archive with 1 entries (1 files):
- polymers-2457327-supplementary.pdf
